# Supplementary material for: Characterization and Genomic Analysis of a New Phage Infecting Helicobacter pylori
Source: Int J Mol Sci. 2022 Jul 17;23(14):7885. doi: 10.3390/ijms23147885 (PMC9319048; doi:10.3390/ijms23147885)
Supplement: Supplementary file 1 [file ijms-23-07885-s001.zip]

Archive with 1 entries (1 files):
- ijms-1804869-supplementary.pdf
